# Supplementary material for: Dynamics of the Dissipation of Acetamiprid, Azoxystrobin, and β-Cyfluthrin in Jalapeño Pepper (Capsicum annuum L.) Produced Under Greenhouse and Open-Field Conditions
Source: Foods. 2025 Mar 17;14(6):1023. doi: 10.3390/foods14061023 (PMC11941646; doi:10.3390/foods14061023)
Supplement: Supplementary file 1 [file foods-14-01023-s001.zip]

Archive with 1 entries (1 files):
- foods-3511566-supplementary.pdf
